# Supplementary material for: Exploring the Apoptotic-Induced Biochemical Mechanism of Traditional Thai Herb (Kerra™) Extract in HCT116 Cells Using a Label-Free Proteomics Approach
Source: Medicina (Kaunas). 2023 Jul 27;59(8):1376. doi: 10.3390/medicina59081376 (PMC10456832; doi:10.3390/medicina59081376)
Supplement: Supplementary file 1 [file medicina-59-01376-s001.zip]

Archive with 1 entries (1 files):
- medicina-2508317-supplementary.csv
