# Supplementary material for: Exploring the Apoptotic-Induced Biochemical Mechanism of Traditional Thai Herb (Kerra™) Extract in HCT116 Cells Using a Label-Free Proteomics Approach
Source: Medicina (Kaunas). 2023 Jul 27;59(8):1376. doi: 10.3390/medicina59081376 (PMC10456832; doi:10.3390/medicina59081376)
Supplement: Supplementary file 1 [file medicina-59-01376-s001.zip › medicina-2508317-supplementary.csv]

Identifier	logFC	adj.P.Val
O60879	3.137424823	8.61E+00
P09601	3.69703259	7.75E+00
P69905	5.232421703	7.18E+00
Q99988	3.203847687	7.07E+00
P04264	4.21939946	6.85E+00
P35527	3.53481975	6.78E+00
P37235	0.983752343	6.74E+00
Q99653	0.962597357	6.68E+00
P68871	3.564752217	6.64E+00
P84074	1.141140447	6.63E+00
Q86Z14	-1.195625497	6.54E+00
Q9BYN0	2.06480714	6.50E+00
O95447	-1.265056773	6.36E+00
Q9NQU5	-1.05163994	6.27E+00
Q8WUM4	-0.77575553	6.11E+00
Q14152	-1.06137782	6.08E+00
P02042	3.771130087	6.08E+00
Q96B67	2.344122513	6.03E+00
P16401	-0.87082575	6.02E+00
P35908	2.734303143	5.99E+00
Q05639	-1.18024408	5.86E+00
Q13501	1.757505587	5.81E+00
Q92674	0.969949523	5.71E+00
Q14201	0.700504473	5.63E+00
O15525	0.891621	5.59E+00
Q9UIS9	1.679683877	5.50E+00
O15479	0.648347423	5.45E+00
P46777	-0.911124013	5.44E+00
Q7Z406	-0.8694614	5.37E+00
P02768	0.830869653	5.34E+00
P11940	-0.686615187	5.32E+00
P13645	1.453330297	5.32E+00
P01130	0.833129513	5.27E+00
P60842	-0.758235953	5.26E+00
P50991	-0.779337437	5.25E+00
P10321	0.628190977	5.21E+00
P08758	0.78424539	5.10E+00
Q01082	-1.410469093	5.05E+00
Q04637	-0.647118917	5.02E+00
P46782	0.546464477	5.00E+00
P07195	-0.622492883	4.95E+00
P50914	-0.61173238	4.94E+00
P12270	0.659526403	4.87E+00
P50990	-0.64718307	4.86E+00
P38919	-0.580434447	4.85E+00
O43291	0.6820831	4.84E+00
O00148	-0.676214063	4.82E+00
Q5BKZ1	0.69654505	4.79E+00
Q15758	0.68639347	4.76E+00
P62826	-0.6292915	4.76E+00
P35749	-0.893532153	4.75E+00
P26641	-0.832004727	4.74E+00
P07711	0.946445983	4.72E+00
Q13838	-0.613511173	4.70E+00
P49368	-0.707813703	4.66E+00
P02649	1.985406767	4.65E+00
P18124	-0.570149687	4.63E+00
Q13310	-0.63340421	4.61E+00
P23526	-0.541096753	4.60E+00
Q7RTV0	0.570012483	4.59E+00
P49736	-0.650718123	4.58E+00
O00422	0.51134643	4.58E+00
O76015	0.549949747	4.57E+00
P07737	-0.731269123	4.57E+00
Q92597	0.848622853	4.57E+00
Q99547	1.520306937	4.56E+00
Q99873	-0.63849716	4.56E+00
P10909	1.27633518	4.55E+00
P61981	-0.467436443	4.55E+00
Q99832	-0.828540847	4.54E+00
Q15181	-0.543954757	4.54E+00
O60885	0.841273663	4.53E+00
P26373	-0.481095013	4.53E+00
P62917	-0.59268486	4.50E+00
Q92692	0.472595277	4.49E+00
P07478	-0.915657663	4.49E+00
P63173	-0.520158213	4.47E+00
Q01658	0.512166157	4.47E+00
P23396	-0.46397482	4.46E+00
Q15102	-0.53979106	4.46E+00
Q9H254	0.557013777	4.45E+00
Q12797	0.64189117	4.43E+00
O00303	-0.769692673	4.41E+00
P14174	-0.61448672	4.40E+00
Q9GZQ8	0.493743863	4.38E+00
P18669	-0.820859147	4.38E+00
O15212	-0.69359353	4.37E+00
Q6UX04	0.585045587	4.35E+00
Q9H3N1	0.447306433	4.34E+00
Q9P1Z2	3.441128573	4.32E+00
Q13765	-0.50284312	4.31E+00
P13667	-0.46066935	4.31E+00
Q14676	0.55362181	4.30E+00
O95294	0.590573703	4.30E+00
Q16658	-0.634478927	4.29E+00
Q9UBB5	0.51083319	4.29E+00
Q07020	-0.448432787	4.28E+00
Q86X29	0.431760923	4.27E+00
P17676	0.86176565	4.27E+00
Q8N163	-0.614344063	4.27E+00
P27635	-0.63477436	4.25E+00
P55010	0.414898713	4.25E+00
Q9UBS4	0.632729013	4.25E+00
O15481	-3.104358027	4.24E+00
Q8TCS8	0.484392873	4.23E+00
Q9Y3U8	-0.429558543	4.22E+00
P01116	0.494513397	4.22E+00
Q02790	-0.689302003	4.20E+00
P31949	0.92481918	4.19E+00
P06744	-0.60118621	4.19E+00
O75376	-0.48071923	4.19E+00
Q9Y265	-0.53384031	4.18E+00
Q99613	-0.67219171	4.18E+00
P42167	0.47709065	4.18E+00
Q14114	0.7820847	4.18E+00
Q9UJZ1	0.78588671	4.17E+00
Q9H3K6	-0.569084847	4.17E+00
P62805	-0.856294913	4.15E+00
Q13751	1.435475047	4.14E+00
P04259	1.330112333	4.14E+00
Q99848	0.401313587	4.14E+00
P52306	0.90636051	4.14E+00
A8TX70	-1.477396323	4.13E+00
Q9Y6W5	0.42818595	4.13E+00
P00338	-0.687743313	4.12E+00
P11908	-1.221553377	4.11E+00
P60891	-1.221553377	4.11E+00
Q9NPA0	0.465602527	4.11E+00
P35241	-0.551211523	4.10E+00
P10809	1.13008932	4.10E+00
Q6NZY4	0.629085413	4.10E+00
P11021	0.587166917	4.09E+00
P31153	-0.6352823	4.07E+00
Q9H814	-0.79558081	4.07E+00
Q14789	0.679210843	4.07E+00
Q12789	1.070487827	4.04E+00
P12532	0.516970477	4.03E+00
P47897	-1.03814845	4.03E+00
P17931	0.414239257	4.01E+00
P02792	0.63668548	4.01E+00
O00154	-0.794830503	4.00E+00
P16949	-0.462314543	4.00E+00
Q9UHB6	0.41293345	3.982211478
O95373	-0.99303135	3.979481273
Q9GZR7	-0.963063207	3.978223766
Q6P161	0.60920555	3.963506843
Q9H147	0.731863097	3.959840882
P30041	-0.42302494	3.957542625
P84077	-0.441729363	3.950351774
Q9H773	-0.5766311	3.945540163
P55786	-0.454142937	3.937500746
P04406	-0.48499841	3.936163946
O15173	0.430573513	3.931024218
P17275	0.714017727	3.930961235
P13473	0.4495074	3.922617558
P59998	-0.532342123	3.921695465
Q03405	0.860443053	3.919175168
Q03135	-0.404857797	3.897679514
Q96S55	0.868420617	3.893860119
P62258	-0.664989757	3.892640767
P50213	0.382220757	3.889824582
O15234	-0.739254277	3.889262184
P08865	-0.547595197	3.883116759
O14944	0.561877943	3.882062855
O15372	-0.692989027	3.881612908
P46781	-0.53643923	3.872736421
P15880	-0.464465837	3.87025212
P50395	-0.454612963	3.866170595
P48507	1.182908327	3.866052536
P55884	-0.971593407	3.861719412
P60468	0.366145987	3.858932951
Q9NXV2	0.98770913	3.85608318
Q01844	0.33561327	3.852979476
Q14137	-0.467723017	3.83022861
P17987	-0.72815695	3.828118573
Q9Y224	0.542996393	3.821281981
P43307	0.616363373	3.815325601
P00491	-0.863156093	3.790670002
P40925	-0.54700854	3.790107153
Q96QD8	-1.378521773	3.781254488
Q13428	0.413329683	3.779970406
Q13033	0.608299847	3.770645858
P62906	-0.442766697	3.769201229
Q6FI13	2.466003712	3.769193572
Q16777	2.466003712	3.769193572
Q13740	0.369696553	3.767395185
Q13242	0.41987981	3.764092973
P21583	-0.806254243	3.745248961
P62847	-0.848346407	3.744664768
P40429	-0.60967278	3.732180834
Q9NPI1	0.704647937	3.731925409
O95297	0.419026943	3.730213956
P63313	-0.476396657	3.729614674
Q12907	0.446201397	3.728095692
Q14061	-0.55772053	3.717479846
O00220	0.647816613	3.716599257
Q5XKE5	1.395461697	3.712462509
P04156	0.74402922	3.709927529
Q96IY1	0.864317867	3.709524636
Q9NX58	0.418481213	3.706949188
Q14919	0.440773653	3.701120736
P43487	-0.50837195	3.697666906
P68133	0.659830907	3.694425091
P04080	-0.68979775	3.694334848
P49327	-0.941879587	3.69297274
P22234	-0.905922187	3.690593424
Q96QC0	0.580940927	3.678619082
P49207	-0.453759053	3.678337372
Q9UIG0	0.711044277	3.676162358
P62829	-0.445870463	3.675546742
Q6NXG1	0.368794807	3.672169218
P62266	-0.687523633	3.668228644
P52565	-0.61117278	3.664002826
P62495	-0.583618007	3.661105449
P25208	0.52315535	3.654271528
Q96A33	0.4929093	3.650219488
P78347	-0.55067826	3.645355749
Q02878	-0.537073933	3.644157848
P36578	-0.813790977	3.64358785
Q93045	-0.406288283	3.64276287
P17693	0.50984236	3.632446548
Q07065	0.581592463	3.630366752
Q96FS4	0.396765533	3.617755958
Q15424	0.590290947	3.610725799
Q9UDY4	0.357509677	3.606312509
O75832	1.516212777	3.600158476
P19623	-0.801100353	3.59610085
P62241	-0.606812427	3.585213773
P08559	-0.70536392	3.584482455
P18077	-0.459894387	3.583016851
Q9BRT2	1.299313897	3.580632516
P19256	0.76472297	3.575742498
P61088	-0.326631503	3.569173807
Q96JB5	0.546870653	3.56788411
O95171	-0.546669233	3.562043434
O00264	0.400254667	3.555557023
Q9Y6M7	1.463689583	3.55125968
Q96A72	-0.657994703	3.54826421
O75821	-0.392187047	3.547965029
P33316	-0.324239847	3.54231638
Q6NSI4	-0.419952657	3.53853599
Q5T4S7	1.847489661	3.537961567
O14763	0.658823743	3.536764173
Q9Y262	-1.124483673	3.53575196
Q01813	-0.557006387	3.534183071
Q9Y2R5	-0.557497757	3.526619609
Q5JTV8	0.34530063	3.526348102
P02545	0.340420993	3.524533661
P54652	0.430089	3.519177005
P63027	0.4519692	3.512891333
Q9BZF1	-0.53788683	3.510317083
P18621	0.312448703	3.508866721
P17096	0.424771283	3.49294602
Q9NYJ1	-1.296229873	3.491249487
P46779	-0.444965527	3.480785175
P40926	-0.365490887	3.465305189
Q92785	0.44709064	3.464312281
Q9HCM1	0.545285283	3.463986029
Q14185	0.545285283	3.463986029
P61353	-0.445818337	3.453563456
Q71UM5	-0.387756913	3.453181055
Q9HB71	-0.468317227	3.441904914
Q9P0J1	-0.835715913	3.433403433
O96008	-0.57936276	3.431707905
O15355	-0.529020357	3.431088726
P50454	-0.452214623	3.424852583
Q7Z794	0.405589237	3.42228192
P02788	0.876632177	3.417409437
P31947	1.0136346	3.413983504
P62244	-0.379163927	3.409875153
P16104	1.197757633	3.40609838
Q8IUE6	1.197757633	3.40609838
Q15056	-0.32795595	3.403358927
P35240	-0.380274707	3.399876932
Q96HY6	0.56166846	3.397386636
P04439	0.418712413	3.38919616
Q13045	0.40106053	3.38223036
P45973	0.401379763	3.381018389
P07477	-0.871298963	3.380742796
Q13435	0.416716543	3.37898479
Q13126	-0.927342487	3.37793837
P07602	0.63570616	3.37213049
P61313	-0.59284613	3.369230519
Q9UQB8	0.36465169	3.367721929
Q16584	0.44503017	3.366823529
Q9Y230	-0.563019957	3.359609009
Q96P16	0.428453727	3.352067662
Q96T88	-0.45534647	3.349890724
Q8IUZ0	1.216596017	3.342408784
P26038	-0.420896483	3.340941832
Q99439	-0.45641713	3.327498528
P13489	-0.49983648	3.324677265
P62979	-0.393196457	3.314447243
O43396	0.35819778	3.314267216
P52292	0.481986117	3.311243908
P25788	-0.462986503	3.310833265
P00367	-0.377210987	3.306282722
P42677	-0.390001733	3.301219389
Q8NC56	0.419612317	3.298914064
Q9NS69	-0.424121793	3.293370963
Q9UHD1	-0.81786113	3.287968514
P06703	1.80551789	3.283542555
P48163	1.55090375	3.282550028
Q14197	0.3350903	3.280090591
O60841	-0.52870824	3.275894604
Q9BZZ5	-0.927507307	3.270776066
Q9UNN8	0.393526157	3.264826822
O60216	-0.713067343	3.259762879
P35658	-0.981265493	3.257547468
Q9Y399	-0.407816473	3.253624275
Q15075	0.988939957	3.246872155
P60900	-0.506332617	3.243860838
P43034	0.638164683	3.242856117
P84243	-0.615641273	3.23337452
P23921	-0.90227594	3.231058664
P55795	0.502513763	3.230432158
O43670	-0.37664248	3.217259429
Q70UQ0	0.89982567	3.216852093
Q9NY61	0.467172373	3.213640471
Q969H8	-0.507254227	3.211730494
P35249	0.29332802	3.207350612
P09455	-0.4955579	3.207100063
Q13162	-0.344398197	3.205040272
Q15528	0.877856617	3.201395617
P49915	-0.559079277	3.200922865
Q86T82	2.009550883	3.199459562
Q8IXK0	0.479080443	3.194251141
Q9Y3A6	0.60453288	3.191235536
Q8IYB3	0.39363195	3.190108463
P35580	-0.420953567	3.188768947
Q9Y2B0	-0.349081477	3.187814195
Q09028	0.33500141	3.178129619
P06748	0.74483918	3.172952689
P10515	-0.33583796	3.169727063
P31942	0.348602217	3.169056086
Q15046	-0.670723137	3.162407143
Q14258	-0.60600495	3.161773214
Q14204	-0.93591345	3.161162239
Q14203	0.321792637	3.160943882
P84098	-0.392478867	3.157745329
P61326	-0.711576623	3.152435977
O00330	0.440031593	3.151374344
Q86VM9	0.594134183	3.15061253
Q9P035	-0.587491393	3.146744215
Q9HCN8	0.401742773	3.145935165
P14868	-0.50725895	3.135293175
Q15008	-0.29934606	3.1279201
Q15435	-0.8680774	3.126543957
Q6UN15	0.532516517	3.121469588
P51398	-0.48390386	3.116870831
P12004	-0.333641247	3.111141784
Q86UD0	4.27173045	3.106125103
P18846	0.61748046	3.098036295
O95816	0.46882274	3.086962215
O94925	-0.41441127	3.086895368
P30613	-0.427365357	3.081574886
P25786	-0.315687603	3.078184556
P00505	-0.402700007	3.0780707
P62888	-0.3636498	3.077358607
P83731	-0.265273803	3.075398215
P98175	0.42744625	3.069972977
Q00059	0.399997293	3.06888604
Q8WTV0	0.334898983	3.06864741
O75683	0.361031047	3.059508418
O43491	-0.52284654	3.057185157
P26358	-1.077097677	3.055676763
Q6FI81	-0.295427947	3.049011903
Q9UBQ5	-0.442738197	3.043067423
Q5JRX3	0.535522387	3.042502857
Q86TS9	1.182264883	3.040849332
Q02818	0.39066436	3.03847782
P46778	-0.534980937	3.027749012
O43709	0.478041433	3.02689802
Q969X1	0.897682427	3.026397454
O00505	-0.45759143	3.023600495
P60228	-0.68671055	3.01986295
Q92598	-0.575303283	3.013526554
P61956	-0.318235643	3.010567092
Q15233	-0.500078333	3.005092309
P07355	0.739658183	3.004861677
P11166	0.424594067	3.004540313
P07814	-0.553687963	3.000867283
Q8NC51	0.38509633	2.999652269
Q8WZA9	1.506102997	2.995053864
P28799	-0.382184733	2.990770983
Q03252	0.246669557	2.987930003
P01111	0.33173561	2.984217893
Q15005	0.40644131	2.981866034
P12236	-0.295264097	2.980933999
P48506	1.683162443	2.978408441
Q71DI3	2.46979959	2.973349904
P51970	0.281461103	2.969327834
O75381	0.303699797	2.962874425
Q15004	-0.409488373	2.961743956
P62304	-0.490779603	2.9612825
P38159	0.330823447	2.960132785
Q9NYL9	0.321610657	2.956319094
P78386	2.954142637	2.955704893
P78385	2.954142637	2.955704893
O43790	2.954142637	2.955704893
Q14533	2.954142637	2.955704893
Q7Z3Y9	2.649129287	2.951562081
P52926	0.63314031	2.949010803
Q99594	-0.54831917	2.94543099
Q15561	-0.54831917	2.94543099
P28347	-0.54831917	2.94543099
Q15562	-0.54831917	2.94543099
P78329	1.793496227	2.941395208
Q9HBI6	1.793496227	2.941395208
Q8NBJ5	-0.535719943	2.940731639
P01112	0.352666333	2.937021128
Q00325	-0.297119037	2.93021835
Q9H5V8	0.37387933	2.927941734
Q15388	0.393591467	2.925415025
P60866	0.289735943	2.925048686
Q7L0Y3	-0.408433287	2.923515756
Q9BVJ6	0.312377083	2.915465188
Q96GQ7	-0.709507247	2.914449351
P63244	-0.556638263	2.914083233
P62753	-0.373125053	2.90820084
O43920	0.57483959	2.903920109
Q9BV68	-0.502038227	2.90340453
P25205	-0.514934737	2.899471966
Q15717	-0.400523757	2.897738537
O14653	0.361253637	2.891652516
Q9HBM6	0.36362143	2.890069975
P31946	-0.390160837	2.889842442
P09669	0.279772957	2.883707466
O43869	0.51643773	2.883679556
Q8NH04	0.51643773	2.883679556
Q9ULX6	0.261112633	2.876589081
O95292	0.28124294	2.873737382
P27824	0.671800437	2.873416668
P78344	0.56773476	2.865721824
O75934	0.471087727	2.858969672
P16403	0.503447337	2.858359304
Q86U42	0.267353287	2.853988309
P62857	-0.2587219	2.842983794
Q9Y291	0.534318087	2.839766538
O75251	-0.403333897	2.839657844
Q9H2U2	-0.330843233	2.839234737
P23284	-0.239885257	2.835319465
O95817	0.39353928	2.835145616
P13929	-0.2667783	2.826457698
P62937	1.20433148	2.825104986
Q13243	0.25314919	2.819708643
Q13158	0.409616883	2.816856618
P22392	-0.265380873	2.815582573
O00566	0.488132343	2.811685303
P37837	-0.72068497	2.811007712
P27708	-0.957181083	2.809564084
P10606	0.283657493	2.801040112
Q9NQH7	-0.402162367	2.800934648
Q14244	0.400866277	2.799433746
P29373	-0.50259978	2.795802123
Q9NYF8	0.245159497	2.793651031
P49585	0.39204387	2.786802437
P62306	-0.384554973	2.779779167
Q9NSD9	-0.451541507	2.779134128
P30084	-0.300921957	2.777498129
Q9BXY0	-0.54127283	2.772506394
P26639	-0.754569517	2.770906658
P22087	-0.44951739	2.76770237
P12081	-0.4363355	2.764174466
Q99471	-0.387059237	2.754240397
P15151	0.607981263	2.742877486
O14818	-0.42425126	2.74251054
Q10567	-0.542060633	2.739275514
P61163	-0.898012433	2.737192129
O75131	-0.50542371	2.728903604
Q92841	-0.364800087	2.728757762
P07237	-0.671746687	2.721943887
Q16543	-0.30056826	2.721041643
Q15366	-0.277589893	2.719934072
Q9BYC8	0.708024507	2.716244583
Q4G176	-0.596298783	2.708179106
P49790	0.65189998	2.708036955
P09972	-0.416136707	2.702898979
Q14019	-0.285670827	2.702414117
Q16850	-1.754645523	2.701577503
P52597	0.992471773	2.700427987
P62424	-0.566421323	2.697142651
P36542	-0.265110637	2.696847374
O14893	0.86899276	2.695470267
Q15459	-0.565067717	2.694337641
P06493	-0.547858397	2.693825327
O75528	0.713652683	2.671782319
P09012	0.33605459	2.669879779
P14927	0.371622493	2.669513377
P68032	0.423713277	2.663614923
P62736	0.423713277	2.663614923
P63267	0.423713277	2.663614923
P32969	-0.39010551	2.661251153
O75534	-0.534926547	2.659121808
Q9UKV3	0.31679879	2.657578109
P05026	0.404407403	2.654249783
O43823	0.430091793	2.650920136
Q9H0E9	0.927466257	2.648416062
Q96GY0	0.68860889	2.648062686
P46459	-0.325787297	2.637045411
O95400	0.489473443	2.63700832
P55273	0.417358633	2.636875418
P20645	0.274378553	2.636454579
Q9BQ70	-1.243051843	2.6363617
Q8NEW0	1.742963593	2.633242811
P01893	0.326577113	2.628863026
Q14108	0.440749627	2.619254904
P08648	0.399579147	2.618866501
Q9NV96	0.69254782	2.615387485
P02647	2.983309673	2.612008097
P31350	-0.603094683	2.610938691
O14974	0.394082633	2.610317855
Q8NFH3	0.28892756	2.601816854
P25440	0.500418257	2.600738795
Q9UFW8	0.329929377	2.599082622
O95167	-0.377161697	2.597973114
Q9UIJ7	0.366036553	2.597734662
P04083	0.219710887	2.594009422
O15014	0.724567247	2.592618784
P49459	0.30165348	2.592082822
P00390	0.405382233	2.591613315
Q562R1	-0.86343896	2.588382987
Q9ULV4	-0.95702092	2.58789039
Q01081	0.349925783	2.587657409
Q8NBJ7	-0.265452267	2.58540599
Q16531	-0.392891033	2.584076754
P22626	0.27256471	2.58406592
Q96S52	1.3866349	2.58380733
Q9BT09	-0.702771623	2.58302583
O96000	0.327604273	2.579618257
P33992	-0.91175425	2.577422963
O43665	-0.36028895	2.575150365
Q99828	0.85473251	2.574003854
P50750	0.2668606	2.570954629
Q9NYV4	0.2668606	2.570954629
Q969Y2	0.561261023	2.567608497
Q6P5R6	0.298614447	2.566575019
P34932	-0.382686887	2.564535489
P22102	-0.55770722	2.559244679
Q9Y639	0.313815403	2.553507414
P22307	0.25762686	2.549953764
P15311	-0.800177863	2.547937116
Q96EU6	-0.554723487	2.545840952
P08174	0.615855377	2.542921307
Q9Y5L4	-0.25431377	2.54133904
P54317	0.37433157	2.541122034
P60604	0.420093493	2.540883105
P18754	-0.421012203	2.540564688
P04075	-0.597275353	2.53013176
O00151	-0.25669984	2.526725777
P33778	1.049617377	2.524602111
P57053	1.049617377	2.524602111
O60814	1.049617377	2.524602111
P58876	1.049617377	2.524602111
Q5T8P6	0.242484677	2.51896778
Q8N135	2.059091969	2.518711193
P62277	-0.257985943	2.511595812
P08195	1.038841377	2.511483831
Q92546	-1.428996503	2.510408366
Q16563	0.312805433	2.507054342
Q9NQ50	0.279456127	2.50572293
Q86X55	-1.229525227	2.505320533
P30050	-0.23826686	2.504405992
P35244	-0.878909577	2.503393288
Q5T9L3	-0.943539183	2.500991689
Q16778	1.071252333	2.497195699
P06899	1.071252333	2.497195699
P23527	1.071252333	2.497195699
P62807	1.071252333	2.497195699
Q93079	1.071252333	2.497195699
Q9UK76	-0.48858126	2.497135801
Q14671	-0.758611463	2.493142939
P35579	-0.872993057	2.492724204
O75439	-0.242091073	2.491782277
Q9Y3D7	0.36813928	2.489210969
O14737	-0.342291083	2.48653202
P63167	-0.75588042	2.481193997
Q9NX63	0.22455094	2.479419793
Q9BSY4	-0.983453917	2.478893574
P56182	0.485813587	2.475310682
P46776	-0.253802533	2.473979839
P31939	-0.716537783	2.473780041
Q9UK22	0.372489803	2.472687108
Q9H410	0.540492553	2.463778772
Q99497	-0.264311897	2.463196957
Q4VC05	0.540883877	2.462777368
Q9C0J8	-0.602012803	2.462566906
Q969Q0	-0.26947549	2.462087258
Q04941	0.305442607	2.462001937
P61254	-0.37228333	2.455231941
Q7Z6E9	2.539850387	2.453071825
Q92520	-0.265635883	2.452353387
Q8WYQ5	0.640283223	2.45210917
P21333	-0.44247476	2.451705437
P13987	0.225749303	2.449140238
O43776	-0.61260012	2.447858
P48729	-0.488708563	2.444976932
Q5T8D3	0.50928853	2.443574828
P12235	-0.265757603	2.443149187
P26196	-0.398348607	2.44128867
O43818	-0.388613857	2.439137305
P54920	-0.597706987	2.435649772
P28290	-0.519292063	2.435534207
Q14166	-0.813750473	2.434033947
P04920	0.788784067	2.428294195
Q6UB35	-0.27791366	2.427808822
Q9BUJ2	-0.388825607	2.426091742
Q496H8	-1.371524963	2.424804647
Q93050	0.374604617	2.416609974
Q9UBL6	-0.324495227	2.416322519
Q8IVT2	0.229091973	2.409355748
P33240	0.332551547	2.405112548
P62256	0.275553283	2.403234277
Q99877	1.132434197	2.403014742
Q99879	1.132434197	2.403014742
Q5QNW6	1.132434197	2.403014742
Q99880	1.132434197	2.403014742
P12268	-0.600339537	2.401266382
Q8WZ42	-0.311068437	2.387056543
Q9Y6E2	-0.492088443	2.385845409
Q86YP4	0.247269147	2.384252316
P08574	0.31731463	2.383594756
P07384	-0.5465201	2.382323358
P48047	0.207391117	2.376318285
Q3B7T1	-1.016003353	2.376168628
Q9BYD3	-1.27182262	2.369194544
Q04323	-0.509170507	2.364702778
P30086	-0.21005105	2.357882559
Q96PU4	-0.33533491	2.35718759
Q9UJU6	-0.290299553	2.352683157
Q04837	0.416528903	2.352230934
P13995	0.305309137	2.349649827
Q92522	-0.27663948	2.34412111
P29084	0.420469347	2.338797079
P20042	0.27140949	2.33821466
L0R8F8	0.602347413	2.337532015
P13284	0.56800497	2.337230178
P15559	0.88513439	2.334336473
Q9Y6C9	-0.397319367	2.330324765
Q8N7H5	0.517926503	2.328260444
Q96FZ7	0.408554393	2.325536333
Q9UNX3	-0.308587443	2.32323179
P33991	-0.531691	2.321678418
P61024	-1.092131927	2.32083294
Q92667	-0.788479743	2.320430754
Q9ULX3	-0.397545213	2.31690566
Q9UPT5	-0.95942867	2.316862418
O15145	-0.525571083	2.313000094
Q9UBB4	-0.41688523	2.311094716
P62249	-0.253594503	2.307776251
O15400	0.307568307	2.307509472
Q92900	-0.602969807	2.304072875
Q5JRA6	0.515092467	2.299237631
Q9H7Z7	0.389837347	2.296292071
P07947	0.232389263	2.295674513
P49590	-0.334484103	2.29315809
P07858	-0.255966923	2.292177836
Q9NYB9	0.345618947	2.285465969
P49419	-0.425517523	2.284842516
O14980	-0.44763567	2.283582687
P24941	0.211153703	2.282243895
Q00526	0.211153703	2.282243895
P11586	-2.617210313	2.281348202
P63098	-1.077181553	2.280854074
P62701	-0.304412547	2.280162607
P16220	0.496162673	2.278450947
P26006	0.29902543	2.266498594
Q96B36	-0.575067403	2.264791982
P07339	0.204733857	2.261145428
P05067	0.548391307	2.260510567
Q5VZE5	-0.96687966	2.258003728
P42126	-0.31303157	2.257374619
P49750	0.348999153	2.251277344
P04040	-0.492521407	2.249534342
P15924	-0.410140797	2.249257242
P55081	0.394273923	2.249183389
Q13438	0.54081861	2.239045078
Q9Y2D5	0.768792367	2.238960217
P61604	0.473817973	2.236947609
O75525	0.21816199	2.231937665
P05388	-0.328489387	2.22768805
Q8NF91	-0.4459761	2.22602299
O15305	-0.238450723	2.222785084
O75533	-0.684816703	2.215611539
P62314	-0.23512008	2.214949129
P62913	-0.311862167	2.210776459
Q92499	-0.797847587	2.209995494
P35080	-0.2672183	2.207015483
Q9Y5J9	-0.26124259	2.206933927
O14639	-0.68094572	2.206346489
P61247	-0.28157985	2.201729062
P17568	0.198080863	2.2002658
P11766	-1.393589583	2.197711382
Q9BTC0	0.507780957	2.192833534
P17535	0.55255141	2.190590059
P38117	-0.293744147	2.190324085
P40227	-0.550340053	2.189605492
Q9C0C2	0.624511617	2.186747225
Q96NC0	0.208033987	2.17862366
Q9GZL7	-0.581868727	2.175641194
P10109	-0.236937533	2.173675712
Q01518	-0.515344863	2.17360355
Q14696	-0.51211816	2.170287989
Q5UCC4	0.385397907	2.167483998
Q969G3	0.31713657	2.167146662
P51151	0.418149643	2.162897953
Q07955	0.225838853	2.159051802
Q16891	-0.45573033	2.158460967
Q9Y5B9	-0.24892177	2.156509401
P56537	-0.289574057	2.150863307
Q9Y2R4	-1.441760023	2.150104229
Q96DH6	-0.80200481	2.14846966
Q15390	0.54098516	2.145949326
Q14978	0.474325903	2.14057359
P60903	0.22007334	2.133636208
P62081	-0.32319277	2.129535579
Q7Z417	0.177762477	2.126643644
Q8IY67	-2.380051417	2.125432955
O15031	0.281170913	2.123321486
P09496	-0.219494133	2.123195623
Q2TAY7	-0.295187083	2.11829308
P32322	-0.29275712	2.118240163
Q13557	-0.355099113	2.117580434
O95365	0.666835237	2.115517758
P83881	-0.277335493	2.109468549
Q7KZ85	-1.548193587	2.107340236
Q13444	-0.257331183	2.10696011
Q13405	0.260983677	2.106609016
Q9H0H5	0.32864038	2.106321444
Q99714	-0.388619367	2.105191259
P49411	-0.303098253	2.10506064
P54105	-0.21902284	2.104536237
P53396	-0.71973085	2.099399508
P62280	-0.517961957	2.095169596
Q15043	-0.61954868	2.095031037
Q9Y2W1	0.25346932	2.090215438
Q7Z7H5	0.295161213	2.089859671
Q9NZL4	-0.505971857	2.088707541
P49591	-0.567640513	2.087435268
P48443	0.814894373	2.086553441
Q8N5K1	0.34765692	2.085594692
Q9UQ80	-0.45098327	2.08510948
Q9UKK9	-0.280503457	2.084753593
P12956	-0.60302975	2.078857539
P10253	0.636072363	2.076965457
Q96C36	-0.220806743	2.072553616
Q16527	1.95108447	2.072312605
Q8NDX5	0.538875997	2.071836824
Q14974	0.61503648	2.070024104
P53634	-0.41714149	2.067358486
O94888	-0.482347223	2.065012536
Q01469	-0.3014157	2.062443194
Q04760	-0.317444773	2.062240755
Q9C004	0.339652923	2.062169889
Q16718	0.202434833	2.062013664
Q9UHF1	-0.861620233	2.059071081
P56556	-0.266068547	2.05715687
P55060	-0.795862923	2.057016452
O95208	0.36289863	2.055138275
P61513	-0.39250555	2.048634355
O00165	0.336809897	2.046745669
P23497	0.71200776	2.046595232
Q9H0C8	-0.67574589	2.043508611
P18031	-0.45003016	2.041988485
Q12962	0.28445073	2.040759307
O00299	-0.35920402	2.039512051
Q09666	0.778279593	2.038001797
O75616	0.303154623	2.035774794
Q1KMD3	-0.36040262	2.034846107
P08729	-0.244166317	2.029722086
O95999	1.13860042	2.027473969
Q9Y6H1	0.2269236	2.025407719
O00410	-0.38956615	2.023301166
Q5U5X0	0.391595497	2.022857687
P51608	0.46831459	2.015367344
P67936	0.399367083	2.014825463
Q9NY12	0.403317527	2.014148287
P33176	-0.356808893	2.013338868
Q15007	0.342371167	2.012580084
Q92547	0.238043607	2.011917959
P07910	-0.189891293	2.011830344
Q9GZT3	-0.27749333	2.010390511
P17655	-0.32005252	2.00980358
P08621	0.302453347	2.008283581
P37802	-0.28536586	2.007449928
Q9BVP2	-0.325006807	2.002367221
Q9Y4W2	-2.753478883	2.001798615
P43026	0.294511367	1.992417311
Q9Y2V2	-0.474360947	1.991217335
Q8N5A5	0.37401253	1.988108838
P26885	-0.447397837	1.98797047
P00558	-0.214716863	1.985322069
O00762	-0.238182897	1.981940642
P46940	-0.53379468	1.979796799
P11279	0.210317713	1.978180811
Q96ST2	0.226619477	1.977223961
Q96B49	-0.612690933	1.976365776
P51148	-0.349417643	1.970696798
Q9UBE0	-0.637773123	1.96731328
O15269	-0.490640247	1.966912631
Q9H9P8	-1.406764917	1.96589309
Q9Y5J1	-1.25749939	1.965547262
Q969L2	0.267944697	1.963664792
Q96FJ2	-0.8297655	1.959597331
Q9BVK6	0.296411833	1.959551035
O43681	-0.486009423	1.956560853
P08579	0.387489853	1.955297449
O60664	-0.50319262	1.951716405
P78536	0.812332513	1.950533454
P50895	-0.36009833	1.95019472
P84085	-0.246610493	1.949955162
Q8WXI9	0.806001637	1.948508281
P35221	0.269098923	1.946590428
Q96R06	0.892821983	1.946421215
Q9NRP2	0.26788644	1.945310625
P55036	0.210129143	1.941437179
P09960	-0.415202663	1.938283707
Q08378	-0.532974123	1.936886471
Q9H488	0.22149836	1.934431974
O14686	0.22149836	1.934431974
P31937	0.321156177	1.933662518
Q9UHR5	0.333568343	1.92990178
Q9UHX1	-0.38961412	1.929452257
Q9P258	-0.328830473	1.92618355
P02656	0.67202362	1.923091054
O00170	-0.754452633	1.922671601
O15240	0.734995887	1.920723509
Q8IWX8	1.067386307	1.918451149
Q14980	-0.398030037	1.917867495
Q9NZM5	0.296743993	1.910794277
Q9BXJ9	-1.05192197	1.910746572
Q16186	-0.492388157	1.908794061
P07108	-0.175233537	1.907100167
P00167	-0.58517873	1.904606129
Q9H4A6	0.40495751	1.903212962
Q00403	0.59520743	1.901326999
O94842	0.4158822	1.90114302
Q8WYQ3	-0.44600236	1.89724145
Q15545	0.935688933	1.895656995
Q16630	-0.538733853	1.895641762
Q8WYP5	-0.288229673	1.895306921
Q9H307	0.320808697	1.895085019
P46109	-0.305757697	1.8917376
Q14847	-0.219224213	1.888591088
P20618	-0.407508083	1.888376654
P29992	-0.810633677	1.886369319
O75976	0.29149524	1.886097908
Q9NSE4	-0.338042933	1.884515236
P35998	-0.298875487	1.878723442
P0DPB6	-0.188286973	1.876366867
Q08170	0.17397254	1.87175609
P67870	0.24297367	1.870344067
P11233	0.24984471	1.868067404
Q9NTJ5	0.723011023	1.865354318
O43765	-0.16323112	1.86347066
P32119	-0.247077733	1.863169098
Q9H0L4	0.317828903	1.856920779
P13674	0.32326519	1.85669176
Q16204	-0.250280133	1.85599997
Q15642	-0.33767021	1.855804556
Q92542	0.49391642	1.852576165
P82932	0.411603947	1.852127561
P42166	0.19568022	1.850815417
P62854	-0.575586967	1.845345306
O43513	0.772422227	1.842099946
P61970	-1.281387383	1.841749142
Q9GZR2	0.515018213	1.838281499
Q14697	-0.52855211	1.834145626
Q12874	0.213010873	1.82765051
P23743	-1.00088451	1.818737126
P63010	-0.4187847	1.815888981
Q02543	-0.620982523	1.814513488
Q9NZ01	-0.364539137	1.813286887
O95218	0.159332203	1.810524369
O75369	-0.38883897	1.810355423
Q9NZJ7	1.84186912	1.809451797
Q15843	0.583554453	1.808758023
Q9NQG1	1.315527527	1.808666798
Q9H936	-0.208651157	1.807750914
P60174	-0.297870987	1.805995094
P63104	-0.380404987	1.805545464
Q9Y3I0	-0.331663417	1.804368282
P21108	-0.24232889	1.803180645
Q12906	-0.251294083	1.801967702
P53007	-0.453132547	1.798269498
Q15125	-0.336355313	1.798104897
Q96PC5	0.37495797	1.791246177
P35222	-0.311035863	1.788911805
Q14315	-0.295084077	1.785705034
Q96BR5	-0.895389383	1.781738917
P20290	-0.947270047	1.780003299
Q7L2H7	-1.503003917	1.779655391
Q9BW91	0.64639569	1.779528094
Q8WUM0	-0.33285595	1.774601309
P07951	0.3952792	1.769209321
Q15349	-1.97576946	1.767386517
P61244	0.41551006	1.766514276
P0DP25	1.09606334	1.76521855
P0DP24	1.09606334	1.76521855
P0DP23	1.09606334	1.76521855
P49321	-1.609787413	1.761430824
P63220	-0.201703097	1.758522728
Q9NPJ6	0.478074323	1.757025164
O76094	-0.614859773	1.753260261
P22314	-0.31638121	1.753072015
P63096	-0.216223583	1.750666678
A0A142I5B9	-0.22110002	1.750281437
Q9NTZ6	-0.740372417	1.750219955
P62263	-0.20876507	1.745002176
Q16594	0.477762213	1.74190348
P14923	-0.331813017	1.741889817
Q14684	0.26213042	1.740222934
Q13885	0.312117743	1.737908883
P24534	0.223254743	1.737719268
P51809	-1.28448419	1.737141742
P50502	-0.181957037	1.733169879
Q9BV40	0.284858003	1.732106019
P43304	-0.240829053	1.731069634
Q04917	0.20087741	1.728263938
Q9Y3T9	-0.296013947	1.726754573
Q9H1I8	1.400362482	1.720312072
Q9NX55	-0.489435513	1.718186718
P46379	-1.000115393	1.714152081
P36543	-0.54420067	1.713211649
P61923	-0.47514844	1.71149412
Q7RTS3	0.198025227	1.711449556
Q9UMS0	-0.211586267	1.710526325
P06454	0.222606227	1.70732134
Q96HR3	0.582651313	1.705535207
P25787	-0.551132203	1.703288487
P62140	-0.29811837	1.702459186
P48444	-0.241833893	1.701416444
O14880	-2.538205328	1.701005528
P61158	-0.279001197	1.699733296
P68400	-1.058234273	1.699502167
P06280	0.702527213	1.693053789
P13010	-0.75878262	1.693035838
P05023	0.234029163	1.690117653
Q9Y3C1	0.152777523	1.688882327
Q13111	0.406939143	1.688814823
Q14573	-0.502391007	1.687686514
P52434	-0.659835207	1.687065786
Q8NE71	-0.483261097	1.685574669
Q92734	-0.59257745	1.684257478
P54725	-0.189652447	1.682436872
Q12846	1.064781257	1.681972579
Q9Y5U9	-0.2586449	1.67880992
P41252	-0.866769597	1.678761684
P36551	-0.370849813	1.67839604
Q8TB36	0.2870959	1.674176909
P20339	-0.297291227	1.668394446
Q15819	-0.148812983	1.667974538
Q6P2E9	-0.521532213	1.667765767
P36954	0.223638853	1.664236395
P17844	-0.256981253	1.661284521
Q04721	0.608761517	1.660175385
O43837	-0.56679176	1.658922654
Q86UK5	1.662162477	1.658211951
P06733	-0.37757264	1.657326054
O00625	0.986963503	1.657187084
P82933	-0.458353877	1.657068052
Q7Z5L9	-0.367336913	1.656968372
O43660	-0.376849043	1.656913159
P15531	-0.19831525	1.655713758
O15371	-0.713113733	1.649979581
Q8NBT2	-0.243873117	1.64706896
P42892	0.22310905	1.646602329
Q06481	0.519835973	1.645960208
P23246	-0.323320323	1.644826981
P50151	-0.190794217	1.640801463
Q9NVA2	-0.446128093	1.638710154
Q14141	-0.446128093	1.638710154
Q9BRA2	-0.183151927	1.637630675
Q96AQ6	0.353877517	1.634145247
Q15836	0.192050907	1.631576803
P50416	-0.243117467	1.629994779
P25789	-0.34482038	1.62568789
P82094	0.92182453	1.625271115
P26583	-0.304438017	1.624892566
Q86VP6	-1.131998793	1.624877607
O75688	1.619246033	1.624754717
P47756	-0.30041694	1.623847947
P45974	-0.651679127	1.622586955
P38432	0.300951307	1.622219308
P61020	-0.31656067	1.619858016
Q03001	-1.277349067	1.619748027
Q15050	0.286825287	1.618828654
P28331	-0.325990697	1.618440992
Q9BTE3	-1.020291517	1.616686049
Q8WTS6	-0.23263091	1.614711539
O15446	0.18415249	1.613970933
P36405	-0.232727377	1.612962308
O43464	0.18985315	1.610777443
Q7RTP6	0.18985315	1.610777443
Q8IUF8	-1.34715341	1.610151051
Q00796	-0.3298188	1.609312812
Q92736	-0.22292509	1.609175988
Q96J92	-2.138706006	1.605333379
O00754	0.291309773	1.602942279
Q9NTK5	-0.34741944	1.600129731
Q9Y266	-0.162532653	1.598599528
Q86Y82	0.232350587	1.597176892
Q12788	-0.398670627	1.596402017
P49720	-0.599263383	1.596300657
Q9C0C9	-1.3927931	1.594060123
Q02809	-0.548877233	1.591903053
P51991	0.389184287	1.586337743
Q9NV06	-0.762514907	1.585459743
Q86XK2	0.408760367	1.584232569
P61160	-0.369631513	1.584072837
Q8NEY8	0.16697086	1.583844976
P08962	0.200759163	1.583286052
P00846	-0.273824267	1.582300308
Q7L014	-0.334384993	1.580350331
Q9H1A7	0.5315371	1.578655559
P52435	0.5315371	1.578655559
Q32MZ4	0.613115173	1.577620301
P30622	0.28694386	1.577483747
Q9Y6Y8	-0.94644035	1.576819832
Q9NXE8	0.356325283	1.576748865
Q96FF9	0.176416177	1.573123272
P25685	0.219684183	1.569770194
P98179	0.153818587	1.567828813
P52907	-0.313814977	1.567151591
Q9NRG9	-0.489155313	1.564856818
P31150	-0.328456663	1.564639406
Q96HC4	-0.293225403	1.564025779
Q86Y79	0.422107757	1.563244747
Q9NP72	-0.280424203	1.56285386
Q9NVH1	-0.667111303	1.562843051
P19367	-1.606089343	1.562830512
P10599	0.955363817	1.560592219
O43752	0.405705053	1.560471097
Q14839	-0.269654247	1.558980942
P35606	-0.239901837	1.556806865
Q9Y2Z0	-0.332710417	1.556275185
Q99996	2.5793524	1.555636661
P35232	0.726664133	1.555385387
O75083	-0.40492939	1.554926458
O75494	0.30188683	1.554589669
O75937	0.27854195	1.55054769
P30040	-0.222252863	1.549163851
Q9Y6M1	-0.32727405	1.548310148
P13747	0.254035587	1.547934984
Q96HP0	0.569193007	1.545684082
P78371	-0.388627997	1.543930239
Q9Y608	0.690885807	1.543594442
P54707	0.20542874	1.54265416
Q96RD7	0.91538265	1.536196491
P33993	-0.489880783	1.535720392
P63261	-0.49970894	1.534689572
P60709	-0.49970894	1.534689572
Q92844	0.547967933	1.533264511
Q16637	-0.42677736	1.532952874
Q8IWE2	-1.209261143	1.532580199
Q9NYB0	0.25055439	1.531972733
P82650	-0.332207047	1.527554394
P14866	-0.243649143	1.524109977
Q9BRP8	0.603806967	1.52354329
O14672	-0.228484153	1.510299911
Q99470	1.011568977	1.507413685
Q9BXK5	0.30566723	1.506259157
P46937	-0.710681613	1.499935451
Q9NRX2	0.164802233	1.497580323
O43242	-1.666336413	1.495169889
Q7Z4V5	0.154760223	1.493778393
P62760	-0.386305937	1.493257104
P14854	0.139695597	1.493163326
P29401	-0.410418187	1.49151211
P48723	1.357692077	1.49141145
Q12792	-1.252207133	1.49114224
Q96A26	0.142893547	1.487809628
Q99598	0.757223933	1.487047187
Q5T1R4	0.150578927	1.485028386
Q15691	-0.35039065	1.483059764
O95295	0.30058857	1.48091773
Q86SX6	-0.149214963	1.479728124
Q8N5F7	0.234821803	1.478942164
Q9NUP9	-0.355711057	1.477692206
Q00613	-0.301311497	1.476944364
O60506	-0.300272777	1.476171779
O14979	0.514490693	1.474876068
P13984	0.31304573	1.474660906
Q7Z7K6	-0.367148057	1.474276927
Q8NHZ8	0.476510897	1.473607047
P35052	1.389340087	1.472624719
O75152	0.196695773	1.47228705
O95721	0.242661493	1.470568914
P19338	0.20514706	1.470000597
Q969Z0	-0.661103507	1.469220502
O00231	-0.539176513	1.468686568
Q9P015	-0.538195727	1.46812437
Q96BZ8	-1.454899529	1.46469884
Q9P0J7	0.73418441	1.464255574
P23368	-0.29644488	1.462753859
Q9C005	0.33680491	1.462101719
Q9HD15	-0.279921177	1.460569431
P30153	0.168275223	1.457025706
P00387	-0.1324368	1.455413817
Q96IU4	-1.012997457	1.455360403
O60232	-0.629083233	1.45501573
Q14651	0.177988723	1.452978581
O15260	-0.387755863	1.452705905
Q9BRT3	-0.215706327	1.452687073
P08238	-0.723474123	1.451064893
O15382	-0.5578328	1.447527309
P21912	0.146399393	1.444152287
Q15906	0.29040851	1.435740446
P02549	1.315607697	1.435511796
P23434	-0.211908197	1.432796092
Q99733	-0.31239745	1.432506201
Q9UDW1	-0.295701613	1.432125458
P11717	0.233255177	1.429669905
Q9Y2X3	-0.233477293	1.428863568
P43243	-0.277981263	1.428165253
O15144	-0.444374787	1.426803112
P12830	0.230743953	1.424586992
P56211	-0.398409007	1.422970717
Q9P0U1	0.141360787	1.422861248
Q99729	0.216167657	1.420579591
Q9NXR1	0.45847765	1.417657982
Q9P2J5	-0.594336457	1.415968678
O00571	-0.27692639	1.415488332
Q12849	0.72613477	1.414651355
O14950	0.153978667	1.412756574
O00483	0.29700159	1.410903995
P52272	-0.412398877	1.405073739
Q8IXM3	0.32677769	1.40173763
P53367	-0.765574857	1.400471197
Q9BW71	-0.329376893	1.400070718
Q9H6S3	0.139915047	1.39970994
Q02487	0.693377503	1.399489161
O95302	-0.206835423	1.397081638
Q8NFU3	-0.28594114	1.395514582
Q15428	-1.151465657	1.39418253
Q9P2D6	-1.62541261	1.3941007
Q8IVM0	1.240896547	1.392500413
Q8NFC6	0.963008913	1.392377457
P36957	-0.131074883	1.392286525
P67812	0.20837789	1.391942401
P48436	-0.22566098	1.390742978
P78417	0.129774297	1.388981458
P28676	1.16545007	1.388520018
O95865	-0.460822007	1.3867514
O75390	-0.319353363	1.383621544
P18085	-0.147571847	1.381965194
P05198	-0.16390952	1.380860789
O43181	0.16349281	1.38033747
Q8IYG6	4.305076731	1.379830421
O60828	0.142491367	1.379716258
P30043	0.3138022	1.379006472
Q9BRJ6	0.260056023	1.378965853
Q7L2E3	-0.36931603	1.377300316
P02533	-0.160818877	1.376235425
Q9UN86	0.129239583	1.374713186
P04844	0.42857349	1.373502247
Q9NQP4	-0.210333743	1.371622127
Q96C19	-0.17901851	1.370637014
P30044	-0.163867943	1.368191212
P63208	0.130760017	1.367733384
Q99536	-0.167958017	1.367203938
Q71U36	-0.58754518	1.365936756
Q13404	-0.14446947	1.36491627
P03886	0.759659297	1.364286972
Q13427	0.223053763	1.36415182
P55265	-0.57412301	1.363842343
Q9NVP1	-0.32018504	1.362964856
Q9ULX9	0.870505563	1.362616846
P36776	-0.445311437	1.362323054
P41223	-1.190071023	1.361515096
P15927	-1.0110138	1.361325543
Q16576	0.138181497	1.360143711
Q9NP92	0.61693094	1.35993877
Q9H0U3	0.389138973	1.359031254
O14744	-0.2459518	1.357269
Q16595	0.142215073	1.357014253
Q6IAA8	0.172620623	1.356350356
Q7L576	1.455033497	1.356345443
O14579	0.613192233	1.355903229
Q96T58	2.759190783	1.354906563
P54136	-0.63434633	1.354786684
Q9H3K2	0.328930043	1.354557677
Q99623	-0.223194473	1.352037643
Q08380	0.132118763	1.351437323
P07305	0.158896457	1.348978402
Q9NP77	0.197549157	1.346947297
Q96DI7	-0.353092437	1.346921984
P34897	-0.35024374	1.346886005
Q3KQU3	0.56761253	1.346818515
A0JLT2	0.533066363	1.34342109
P53621	-0.423465263	1.342222183
P49406	-0.23299752	1.34170482
Q9Y512	-0.299288853	1.337631981
Q8TCT9	0.267604583	1.336313093
P54577	0.14890105	1.335061442
P06737	-0.683149357	1.330648991
Q86SQ4	0.954242007	1.330303255
O00273	-0.155737863	1.328920944
Q5RKV6	0.254516003	1.327420416
Q9Y2S7	-0.622826687	1.326235951
O60610	-0.576237533	1.325719264
P30533	-0.293817997	1.325680679
Q99643	-1.65270541	1.324728191
P26599	-0.428186097	1.323298765
P80303	0.445592247	1.321823227
Q14247	0.16846513	1.318993589
Q9NVS9	-0.413823537	1.31805825
O43615	-0.218668797	1.317188148
Q13535	13.0442033	1.316598724
P39023	-0.58751861	1.316115473
P0DMV9	0.51932138	1.315954881
P0DMV8	0.51932138	1.315954881
Q13573	0.167598403	1.315356417
Q8TED1	0.451540717	1.313547478
P55327	-0.180670577	1.310096946
Q9H8Y8	0.293424473	1.309609036
P52789	-1.701845457	1.304527596
O94776	-1.565503301	1.304012166
Q13330	-1.565503301	1.304012166
Q9BTC8	-1.565503301	1.304012166
O95342	0.847788677	1.303520689
O43819	-0.769827577	1.299743205
Q13085	-0.900317437	1.298839856
O95782	-0.45761168	1.2975822
P28074	-0.17339757	1.297206609
Q9NPL8	-2.0268595	1.296759734
P05114	0.262623853	1.296546106
Q53EU6	0.836140263	1.296026224
P67809	-0.213549057	1.296019406
Q5W111	0.895022473	1.294147898
Q9Y4Y9	-0.521457967	1.291080169
P00441	-0.372578263	1.285490004
P82664	-0.634375693	1.285032673
Q9UKX7	0.187286543	1.283740774
P15374	-0.22750764	1.283465889
Q9Y3F4	-0.31496547	1.281307496
Q92769	-0.298964923	1.280759833
Q9Y3B7	0.30791339	1.278397022
Q10713	-0.276285143	1.278032663
Q9BPW8	-0.499030223	1.27638435
Q8NBN7	-0.37251148	1.27626966
P21926	0.22060115	1.27339578
O75330	0.404936877	1.26980171
O95757	-0.3858569	1.26874702
Q96B54	0.267135373	1.266265473
O95239	-0.541571467	1.266149673
P28066	0.149797093	1.265930679
Q12824	-0.44484222	1.264551541
P10644	0.19780996	1.263982878
Q5M775	-0.311437043	1.262739904
Q13114	0.7618868	1.262139741
Q8N1F7	-0.286975173	1.26194066
P17980	0.2900814	1.261254186
Q9P032	0.21780691	1.260147756
O15054	0.611126093	1.258700892
P09234	-0.165177473	1.257898556
P54819	0.433870443	1.257597639
P63000	-0.168903953	1.257067917
Q9UBI6	0.251340617	1.254995912
Q00610	-0.356895747	1.254618022
O95248	-0.97934657	1.253532118
P30626	0.199170897	1.253504907
Q9UQ35	0.25964694	1.253374331
P25398	-0.211500623	1.25326163
P98172	0.41549822	1.252483244
P61086	-0.41557543	1.250863309
O95433	-0.490842947	1.250644864
P78316	-0.37963885	1.249051471
Q96S66	1.651120983	1.24882547
P98171	-3.771784309	1.247914942
Q9UPN4	0.252760243	1.244513661
Q8TCU4	-0.16039878	1.243730108
Q6NYC8	0.172099883	1.243161175
O75436	-0.663203534	1.2431125
O14925	0.797218993	1.243059969
Q96RT1	0.136284617	1.242837148
O43617	0.51071864	1.23974092
Q8IV48	-0.8385582	1.238966293
Q14566	-0.485408637	1.237217698
O14519	-0.834576823	1.236599847
P53999	-0.156213637	1.234701424
Q96KP4	-0.42287702	1.233775085
P42704	-0.336247087	1.233098727
Q9GZS3	1.321595277	1.230592666
Q9P2E9	-0.19385461	1.230418249
O95197	-0.167673313	1.228630221
Q13907	-0.234683927	1.228017645
Q9Y5U2	0.62659497	1.226810718
O43768	-0.18540098	1.22475178
Q9BTT0	-0.216592977	1.22448885
Q14186	0.656223853	1.221814196
Q2NL82	0.461816743	1.221666558
Q9H2H8	-1.196379183	1.220013735
P05556	0.538521203	1.218673446
P37198	0.162547733	1.218369454
O43809	-0.228754943	1.218078441
Q13177	-0.149172893	1.21650096
Q9Y2A7	0.436511193	1.215937761
Q9GZZ1	-0.846357213	1.215291451
Q8N183	0.19842562	1.210066024
O14561	-0.143621777	1.209415557
O95801	0.297799737	1.20888852
P49588	-0.23119464	1.203740783
O15392	-0.251008897	1.203029994
P25705	-0.23788706	1.201854383
Q99460	-0.26761793	1.199779277
Q92945	-0.158411173	1.191879043
Q9NSI2	-0.2492463	1.191674998
P61457	0.481358593	1.190703824
Q96E29	1.098613153	1.188023203
P34931	0.50252812	1.187690164
P62891	-0.281456493	1.187567072
O94919	-0.172913887	1.186799629
Q9UMY4	0.15084944	1.186471237
Q13277	0.754368867	1.186182029
O00567	-0.207527263	1.18139681
Q96PK6	-0.154201843	1.180768138
P48634	0.249644457	1.180604303
Q9Y676	-0.283517893	1.180444365
O75347	-0.202077903	1.176928691
P23528	-0.114373367	1.175422539
P09211	0.17725726	1.173554196
P52758	0.134260483	1.172394857
Q9Y3A4	1.20155654	1.171428254
Q9P2B2	0.163206757	1.169337379
Q16795	-0.369026313	1.16597387
P31930	-0.24590127	1.164485655
Q9NQC3	-0.293216307	1.163640345
Q86U86	1.482794813	1.161778837
O60568	-1.041098403	1.159990227
Q02952	0.453214233	1.159272506
O00116	-0.350456677	1.158655223
P53985	-0.37578837	1.158637995
Q06323	-0.157837623	1.157934205
Q96EY8	0.174174753	1.157140726
P10619	0.256117697	1.156728903
P29590	0.176791957	1.155554301
P33947	1.806747655	1.154426909
P30154	0.130052657	1.151075989
P11177	-0.207886343	1.150211464
P07919	0.27836075	1.149060871
O00159	-0.321580547	1.146076318
Q53HL2	0.334301683	1.145844189
Q08211	-0.26175925	1.14530072
Q9Y5V0	0.166195243	1.143589784
P33681	-1.674331443	1.14302813
P52948	0.2144696	1.141829292
Q5VYS8	0.694425463	1.137583875
P46199	0.694425463	1.137583875
P09622	-0.349644803	1.137414644
Q9NYM9	0.170809187	1.135626693
Q6IBS0	-0.70283776	1.135378888
Q9NVI7	-0.220176307	1.132882599
Q32P51	-0.32292527	1.131901417
P21796	-0.4424565	1.128911941
P51572	0.115873563	1.127053308
Q9H6F5	0.116764437	1.12571055
Q8TEM1	-0.211770807	1.124741085
O15511	-0.12314264	1.123200831
O60499	-0.13252593	1.121032035
P61221	-0.534495987	1.118906024
P62837	-0.145807127	1.117181977
P61077	-0.145807127	1.117181977
Q14493	0.752933717	1.116538341
Q9UNX4	-1.237748963	1.114025089
P53384	-0.36958559	1.114018256
Q01780	-1.009009857	1.11325399
P62745	0.211016313	1.113223902
Q9H0S4	-0.23105216	1.112519108
P61225	0.26929193	1.109763761
O00629	-0.15584608	1.106720434
Q01105	-0.23783455	1.105515337
P48509	0.12578376	1.103078562
P55957	-0.409372287	1.102740868
Q9UNZ2	-0.203961797	1.101802478
P26368	-0.168790793	1.101331741
Q8N9N8	0.12821274	1.100871057
Q07812	0.27308257	1.100529908
P09493	0.136445863	1.097360023
Q14126	0.608917863	1.096992977
Q96HQ2	-0.575797527	1.09585306
P11441	-0.251287473	1.095729681
Q02978	-0.341726803	1.095047734
P62491	0.139640983	1.095044572
Q86SF2	0.847586097	1.092052273
Q9NPD8	-0.334988247	1.091926523
Q01664	-0.329122637	1.090837089
P28482	-1.283501047	1.090018528
Q8N0V3	0.226825123	1.08955935
P07099	0.389537127	1.089504062
Q9UMS4	-0.298350597	1.087803178
Q15637	0.181788593	1.086391167
Q9BYT8	1.334381493	1.085540038
Q96BP2	0.23827427	1.085396545
Q06830	-0.115229727	1.084480811
P50552	-0.25952422	1.084316457
Q9P2B4	1.131898523	1.082719095
P19105	0.127337237	1.081622325
O60313	0.504705737	1.081622005
P53618	-0.27123059	1.081046385
O43290	0.206823143	1.080702796
Q16540	-0.388701563	1.078622769
Q13503	0.457304503	1.077631578
Q13951	-0.75754171	1.075823437
Q9BV86	-0.351815367	1.075262145
Q16181	-0.412529743	1.072199965
P52655	0.666691277	1.071438323
O14646	-0.52972305	1.070339362
O60488	-0.419242127	1.070133435
P13797	0.12884975	1.069548636
P99999	0.13929869	1.067128916
O00244	-0.46013894	1.066735702
Q08J23	-0.624992143	1.065624032
Q99459	0.199013537	1.060713996
P39019	0.100195803	1.059172901
Q9H0U6	-0.30802925	1.058770941
Q99627	-0.370536717	1.05802973
Q9H2H9	1.099929063	1.057969464
A0FGR8	-0.528701103	1.056974553
Q9NXH9	0.913278853	1.056616149
P46100	-0.54190945	1.055579061
Q12888	0.168146813	1.050458324
Q9NYU2	-0.51837346	1.048265822
Q9UER7	0.438222487	1.046612333
P05387	-0.101996323	1.046009015
Q15287	0.178340647	1.044259325
Q9UNF0	-0.181167987	1.044186746
Q8N5N7	0.14376153	1.043608206
P14678	-0.177161273	1.041542233
P63162	-0.177161273	1.041542233
Q13283	-0.16394416	1.040316241
Q9GZU8	-0.22460235	1.039710951
P17858	-1.017232343	1.038847212
O43677	-6.134769337	1.038743437
P17028	0.308784693	1.03852901
Q86U28	-0.460545947	1.037274121
P54709	0.11407196	1.035520845
Q9Y3B4	-0.46033146	1.033480623
Q8N6N3	-0.44449953	1.027343528
Q9Y3E0	0.71876151	1.026563611
Q96HE7	-0.385451977	1.026042458
P07686	0.17346553	1.025440105
O76021	-0.54175519	1.022930459
P62333	0.11577726	1.021452009
Q75N03	0.866378337	1.018730454
P05091	0.346078887	1.016821384
Q96NT0	1.854255027	1.01290915
Q96HR8	0.454528963	1.011746865
Q14008	-0.27515548	1.010117634
Q9Y6D0	1.034174427	1.009020474
Q9H845	-0.395983503	1.008771527
Q9BUN8	-0.38855242	1.008563985
P11216	-0.57536414	1.008238791
P47895	-0.2522761	1.008218246
P15407	0.31539446	1.007211863
Q8IUD2	-1.012489727	1.006911909
P11142	-0.282668803	1.006810113
Q6PIU2	-0.186188133	1.006120169
Q16625	0.334865263	1.00531541
P25490	0.352216903	1.00476422
Q8WTT2	-0.99930666	1.003036122
Q9H7E9	-0.211287503	1.001951437
Q9Y3D5	0.31771586	1.00107999
Q9NP81	-0.3820664	0.99998341
P21589	0.152295973	0.999872974
P52952	-0.145294843	0.999138034
P39656	0.15776426	0.998102787
O00584	0.241743107	0.99809244
Q14344	-0.129536077	0.998072546
Q9BRJ2	0.571306793	0.993290436
P62253	-0.42057714	0.99320673
P12814	-0.364837057	0.993127234
Q9HD33	-0.33249358	0.991931662
P15954	0.292986413	0.991538556
Q9Y624	0.146278207	0.990941175
P50542	0.38599104	0.99031986
P43897	-0.322737483	0.990028734
O75607	-0.24705486	0.988882944
Q96JM3	-0.48430047	0.988554196
P46087	-0.122579107	0.988271138
P57105	0.193357787	0.987999294
P56181	-0.298594227	0.98772949
P46531	0.257071673	0.98737448
P06753	0.13279316	0.982370979
Q9H3Z4	0.147963163	0.981728525
O75643	-0.29693306	0.981464793
Q12904	-0.221147937	0.980219585
P35754	0.137882867	0.97999309
O94992	0.297217997	0.979466165
P10155	0.571069103	0.978059244
Q92979	-0.139861527	0.975652717
Q9UBU9	-0.358663553	0.975037588
Q6QNY1	0.33039446	0.974043173
P37108	0.137337473	0.972615471
P43246	-1.125521447	0.972492574
Q13895	-0.34010474	0.972388936
Q9H4M9	-0.280704957	0.971337197
Q9NZN3	-0.280704957	0.971337197
O95793	0.125534357	0.971280791
Q01970	-0.18655778	0.971110345
Q15436	-1.276144433	0.970303274
Q9Y673	0.41186378	0.969538963
Q4LE39	-1.829754753	0.969080244
Q14728	0.598882733	0.968991258
Q9Y5Y6	-0.241685147	0.964803038
Q96EL2	-2.091111293	0.964008892
Q9NRF9	0.119509197	0.962944385
P51153	0.11400152	0.962626892
P09525	0.257739973	0.961693414
P62195	0.630837647	0.958570583
P82909	0.142678053	0.958154893
P29317	0.161724257	0.957426657
Q8WVC0	0.351204743	0.956447425
Q9BXP5	0.215941513	0.956148742
Q8N1G4	-0.241274383	0.953698673
Q9H5K3	1.015113843	0.95362119
Q13526	-0.110701437	0.953519117
Q9BZE4	-0.336791307	0.95290646
Q9BY77	0.18741422	0.951583695
Q9UBR2	0.13761799	0.95125864
P06730	-0.175136187	0.950960978
P78318	-1.039874397	0.95070487
P30520	-0.352279003	0.950523819
Q9Y281	-0.115646763	0.949298177
Q9Y241	0.23467925	0.947588345
Q9BTM9	-0.707314323	0.947269447
Q8N357	1.340060343	0.946193133
P35270	0.143202867	0.945437141
Q9H9J2	-0.160456307	0.944265678
Q8N6H7	-1.150643197	0.942918537
Q92575	0.236970263	0.941002283
P28288	-0.643516357	0.940765555
Q8IZA0	1.836187629	0.940604191
O00541	-0.209961277	0.94032513
P61758	-0.0967152	0.938531601
Q96B26	0.80618679	0.938110506
Q15019	-0.631340727	0.936663514
Q9NVJ2	-0.21013411	0.935993687
P40222	0.246095687	0.933316259
P60953	-0.14173034	0.931694393
P25445	1.32522346	0.931127983
Q99569	6.450760177	0.930757957
P13726	-0.689812463	0.929786141
Q9NUJ1	-0.31314693	0.92763712
Q9Y2H0	0.2712197	0.925914121
P62750	-0.107374877	0.923991866
O60613	-0.661497417	0.923664004
O15160	0.21103967	0.923500705
P47985	0.112069947	0.922843308
O43684	-0.235906727	0.921190347
O95140	1.446372643	0.919487873
Q969S3	0.82129122	0.91888419
Q9Y605	-0.141550353	0.917088057
Q13123	0.242395347	0.914631944
P26640	-0.451793027	0.913961214
P17301	0.261551567	0.911695707
Q9ULC5	-0.367262983	0.9082849
Q6UXH1	-0.324983343	0.907985349
Q9NQG7	0.25330227	0.907498038
Q9P021	-0.16544155	0.903469991
P18887	0.229434123	0.903331678
P05787	0.573941513	0.902648589
Q9BX68	0.530403263	0.901799512
Q13443	-0.701046543	0.901753207
P11137	-1.002682117	0.901001291
Q9UHY7	-0.343943443	0.900563831
P55209	-0.159991937	0.900507624
P35610	0.775842967	0.900228698
P49257	0.17741615	0.897781183
P11310	-0.22761793	0.896887453
Q9NPA8	-0.19341266	0.896438782
O15143	-2.243193132	0.895460363
Q9NR31	-0.201723657	0.890088942
Q8WWV3	0.3997495	0.88902992
P55145	0.082660663	0.888012363
Q9NZ43	0.355826223	0.886344991
Q8IYS2	-0.50939317	0.886253769
Q712K3	-0.26552477	0.886012562
O43766	0.337482337	0.884067448
Q07021	-1.062611877	0.883026029
Q6WCQ1	0.230943973	0.881914198
Q9UMX0	0.385971927	0.881620404
Q14444	-0.367983237	0.879479533
P62879	-0.139236137	0.879392807
Q13596	0.17760166	0.879304809
O95573	-0.366860523	0.87910597
O43715	-1.386515783	0.87627362
O95336	0.951711063	0.876188734
Q9H0U4	-0.089055163	0.874518965
P33552	-0.892472347	0.874130382
Q9UHA4	1.49045742	0.872049382
Q9UPU7	-0.55829226	0.87113685
Q5QP82	0.115891827	0.871029077
P51149	-0.11153648	0.869793653
Q6WBX8	-0.157742487	0.865739476
P09382	0.265528313	0.864431444
Q12905	-0.38342157	0.864243066
Q16698	-0.25047054	0.862190552
Q53F19	0.22388964	0.861913423
Q03113	-0.12825755	0.860250712
P23634	0.280288003	0.859677703
P68431	-0.116299147	0.859193443
Q5QJE6	0.11257885	0.857573996
P62995	-0.206509897	0.854731256
Q01831	-0.523139213	0.853996907
Q9NPD3	-0.55702967	0.853025661
Q9NT62	-0.446498637	0.853015011
Q99961	-0.188784043	0.852835242
Q96RN5	0.15679789	0.850432846
Q15185	-0.11043127	0.849447229
P02765	1.40440649	0.848775318
P08047	0.235979447	0.84749614
P22061	0.145606547	0.846732258
Q8N684	0.920490893	0.84422078
Q9UBV8	0.327705703	0.843653809
Q8NBJ4	0.123957783	0.843290616
Q92688	-0.099032213	0.842977883
Q13948	0.294273237	0.841681464
P08134	-0.2967457	0.840159357
P14618	-0.4041832	0.838501708
O75348	-0.12181898	0.830509695
Q8TCJ2	0.12775706	0.829754964
Q9Y3E2	-1.269203003	0.829301748
P62851	0.192590453	0.828685614
Q7Z4W1	-0.225232567	0.827532582
Q12873	-0.206639887	0.827255818
Q96DA6	1.41506747	0.825592056
Q9Y2L1	-1.294380203	0.823383577
O95453	1.874940703	0.822950827
P63165	0.10804709	0.82282719
Q8WZA0	0.201993923	0.821556855
Q15006	0.662101247	0.820896551
Q9NUQ3	0.313205203	0.818615647
P41250	-0.241500087	0.818197141
P29966	-0.102569783	0.817321196
Q9NWB1	-1.490793884	0.816877899
Q9NPH2	-0.239309597	0.816822527
P62136	-0.217206797	0.816765659
P05386	-0.404724203	0.815702355
Q9BY43	-0.28189541	0.814789305
P28072	-0.141836413	0.814105654
Q8IWI9	-0.850587937	0.813002262
Q05707	-0.850587937	0.813002262
Q13547	-0.257296857	0.81203666
Q9NXE4	-0.396659997	0.811162826
Q92616	-0.257831007	0.811052666
Q9Y6A5	0.14662527	0.80975462
P30048	0.112966837	0.809642822
Q99798	-0.281783503	0.809568423
Q96EY1	0.11889647	0.808917532
P56381	0.128290343	0.806028891
O75822	0.120530307	0.80477353
P27348	-0.10179778	0.804640348
Q9BWU0	1.233626553	0.803781714
Q86W92	-0.17098628	0.803686004
Q15154	0.353029227	0.802414578
Q9UMR2	-0.84545637	0.802237659
Q9NQS1	0.279397737	0.799866852
P04004	1.058100697	0.798010812
Q9UHV9	-0.095408943	0.795963537
Q9Y2Q9	-0.143214097	0.795842705
Q9UH99	0.372870223	0.794854124
Q13724	-0.23861076	0.790966966
O95168	0.107644923	0.790838122
Q8WWY3	-1.312651167	0.790545147
Q96JJ7	0.133231803	0.790484457
O95229	0.15945544	0.790358565
Q969T9	-0.849215897	0.78941224
P04843	0.14374514	0.788818336
Q7Z7H8	-1.754190826	0.784771709
Q99829	-1.63534808	0.784636258
Q92665	0.34336802	0.7833101
Q16656	0.225033477	0.781368454
Q96G21	-0.403551917	0.781145282
O75380	0.122852423	0.781084029
Q8WXA9	0.204482507	0.7807606
O15514	0.161198503	0.780424692
Q9Y3D9	0.10643475	0.777062129
O60812	-0.0937372	0.776732338
B2RXH8	-0.0937372	0.776732338
P49792	-0.27350014	0.775388243
O75694	-0.158702507	0.774013964
Q15398	-0.21401825	0.772216025
P62330	0.809120257	0.772213128
Q00341	-0.248322333	0.772157778
P61964	-0.442496903	0.771813872
O95831	-0.23702244	0.771178303
P20674	0.07711796	0.769396919
P31040	-0.47722866	0.769258695
Q9Y6I9	-1.305737757	0.769123634
Q96MF7	0.65121753	0.768917517
O43172	-0.330046383	0.764180005
P78330	0.15941509	0.760331515
Q8TAD8	1.359240517	0.759713442
P56134	-0.2122788	0.757171664
P07900	-0.23273757	0.756392949
O96005	0.28369502	0.754977493
Q9BTD8	0.190430803	0.754798655
O75368	0.211567363	0.752626838
Q15121	-0.37006764	0.749128951
P08243	-0.26848573	0.744520345
P62312	0.14539591	0.743889758
Q9UHB9	-0.13704992	0.740677788
Q5T9A4	-0.14869	0.740395813
Q9BRK5	0.090015637	0.739586201
O76071	0.951451813	0.73913629
Q6DKK2	1.004999917	0.738553436
Q12931	-0.317495963	0.738419684
Q9ULF5	0.26836334	0.738277313
Q13601	0.21680731	0.736922967
O75475	0.14815568	0.736900871
P48556	-0.63323244	0.736592928
Q13151	0.263501307	0.735934937
P11388	-0.290655897	0.73330478
P23919	-0.12003497	0.731752854
Q13445	0.149458783	0.728779563
Q9Y2Y0	-1.280245573	0.727940711
Q7Z4H3	-0.2191147	0.727194448
Q15427	0.172940757	0.72677368
Q96AJ9	-0.303310383	0.726459488
P14859	0.513876477	0.725424791
P42229	-0.093574663	0.725273191
P51692	-0.093574663	0.725273191
P83916	0.098936753	0.723529358
Q9Y3E5	-0.14563367	0.722327312
Q15393	-0.095332227	0.719761138
Q9Y6Q5	-0.499812507	0.717918663
P62820	-0.072475377	0.717443498
Q9H3P2	-0.163643933	0.717412587
Q13901	0.780561437	0.71665154
Q14103	0.070318387	0.716547315
P00533	0.22117905	0.715653733
Q96A73	-0.80438394	0.713186496
O15182	0.094443687	0.712857185
Q92917	-0.163109837	0.71103828
Q9Y251	0.406987067	0.710850522
Q9H8H0	-0.664683567	0.710604215
Q15853	0.271646623	0.710390896
P49454	0.23233644	0.71024479
Q14739	-0.166700273	0.709749967
Q9NWB6	0.169064303	0.70960176
Q16822	0.22747898	0.709250523
Q9H1C7	-0.27774934	0.709154096
P56589	0.848531423	0.709140565
P62873	0.250518943	0.708616134
Q86XP3	-0.234381967	0.708566286
Q9UK53	1.886186786	0.706444809
Q9UHG3	-0.349260087	0.705802597
Q9H1K1	-0.276001997	0.704095842
O43493	-0.1739516	0.703580277
Q96EL3	0.092661753	0.703002092
P61218	1.66575027	0.702777003
P31948	0.15895671	0.702608411
P61916	-0.127405217	0.701027677
Q96S97	0.14111411	0.70082587
P16422	0.162323693	0.700007032
Q96L50	-0.68424849	0.699295758
Q9UQ88	-0.233252487	0.698651596
Q92621	-0.294789733	0.698026284
O75431	0.261121517	0.697135771
O15427	-0.104032647	0.697133271
Q9BWT6	0.6871471	0.696616266
Q9Y6I3	-0.137866727	0.696441635
P04818	-0.341683907	0.69452884
P07437	0.724799597	0.693134163
Q9BUF5	0.724799597	0.693134163
Q9BVA1	0.724799597	0.693134163
P04350	0.724799597	0.693134163
P68371	0.724799597	0.693134163
Q96AY3	0.129362747	0.691948237
Q14764	-0.281888287	0.690197041
Q15907	0.079782167	0.690173646
Q9BRT9	-0.186620993	0.68960648
Q14683	-0.59626461	0.689471026
P11182	-0.236451033	0.68863518
Q96IZ0	0.265905117	0.687516625
P20700	0.164100583	0.687118637
Q13263	-0.078995933	0.683050301
O15118	0.62497697	0.682939667
Q96P70	0.979500706	0.682479659
P22223	0.117868423	0.681941075
Q86Y46	-0.227726827	0.681843064
Q96RP9	-0.193753	0.681820743
Q96KB5	-0.131048743	0.68163351
Q9Y2P8	-1.569348883	0.679982762
O15213	-0.136147157	0.678714687
Q9Y446	0.132148223	0.678558196
P61106	-0.10657615	0.67831175
Q53GS9	-0.22856058	0.678173949
P00403	-0.09873274	0.677406798
P22695	-0.215286623	0.677274291
Q9NWU2	0.177577137	0.676107535
Q8N0U8	0.536556727	0.67585069
Q8TAQ2	0.203524787	0.675616588
Q13561	-0.351972437	0.675509705
P08727	-0.116937927	0.675478991
O60869	-0.077098267	0.674972909
O75489	-0.11605775	0.673328723
Q9H299	0.079749083	0.673213862
P09543	-0.48098687	0.672562156
P31483	0.279229893	0.671705881
Q53H82	0.212297497	0.670500074
Q06210	-0.161607437	0.669921666
P52815	-0.38535776	0.667977889
O94906	-0.241031237	0.667621636
Q96SB3	0.133448373	0.667389931
P48735	0.171694033	0.665743703
P11047	0.125215067	0.665635934
Q96PD2	0.109934817	0.665599316
P29218	-0.434160953	0.665537983
Q15084	0.090710487	0.665309591
Q13148	-0.221995543	0.665267786
Q99575	0.585796193	0.665065873
Q7Z6I8	0.15924947	0.659011126
P40121	-0.158681997	0.658380108
Q9Y5Z4	-0.555446927	0.658273162
Q9H832	-0.32563449	0.65811757
P00568	-0.1448337	0.657923147
Q5VT52	-0.677517467	0.657371246
A1L0T0	-0.244559413	0.657344221
P61289	-0.1117958	0.656854389
Q8WWC4	-0.640893633	0.656812194
P55789	0.19832998	0.65514719
Q9NX08	-0.350544747	0.654738495
Q92783	-0.13012584	0.654142556
P57088	-0.119967707	0.653975905
P55263	0.74670533	0.651684702
Q13232	-0.827773703	0.65122498
P10636	0.16012617	0.651005725
Q9Y6G3	0.07966002	0.650900836
Q9UJM3	0.21502926	0.650593835
Q96QK1	-0.819079987	0.649228999
Q9UBI1	1.30306366	0.64885249
Q9NXF7	0.55597534	0.648397971
Q9NX14	0.08062093	0.648314682
Q8N983	0.083944833	0.646571826
Q9H3P7	-0.17690278	0.64556788
Q8IXI1	-0.236446597	0.644958324
P03897	-0.741931543	0.643493878
Q9NRX1	0.414491123	0.642807045
Q15149	-0.41212831	0.642656289
P10620	-0.245854683	0.641742885
Q9UPN3	-0.08370169	0.639830891
P17029	0.676797797	0.636731301
Q9BRD0	0.204532273	0.634596391
Q13823	0.337498003	0.632774769
O95777	-0.1250284	0.632758552
Q08379	0.282284197	0.630984269
P49711	0.141891443	0.630312723
Q9UK45	-0.120755907	0.628829165
Q9BU61	0.220745727	0.625726396
Q5JWF2	-0.110974617	0.625197618
P63092	-0.110974617	0.625197618
P30049	0.451407737	0.624917121
Q969X5	-0.21225322	0.624270479
Q8IVS2	-1.048924623	0.623102909
Q6P1L8	-0.364436693	0.622476787
Q9NP84	0.33250623	0.62203075
P30519	0.164054807	0.621918464
P49756	-0.15581986	0.617553334
P78406	-0.291460207	0.617373173
P39880	0.367415557	0.615852104
Q6PI48	-0.487442077	0.615641431
Q9C0D2	1.16509537	0.615112129
Q96GQ5	-0.491563086	0.615033892
Q15847	-0.116195243	0.614302161
Q9NY93	-0.506960863	0.614132212
Q9P0S2	0.137999927	0.613054622
P35659	0.08259633	0.61292345
Q9NP97	-0.115810613	0.612303796
Q8TF09	-0.115810613	0.612303796
Q8NE86	0.890516873	0.611917322
Q16854	-0.885914993	0.610528011
P56192	-0.48396794	0.609203723
P41091	-0.118842803	0.608534449
Q13698	0.59187487	0.608024923
Q9NR30	0.119339783	0.607133605
P13639	-0.380766037	0.607019594
Q9NV31	0.122037957	0.606856484
Q8IWZ8	-0.182871103	0.606307418
Q99661	0.927705593	0.604571803
P43686	0.112009857	0.604214801
P61421	0.16388152	0.601106853
Q9Y678	-0.41388661	0.600346954
Q9P287	-0.171472397	0.600215122
Q14116	-0.147011307	0.599882691
Q8TD16	-0.135338923	0.598945899
O43504	0.20755983	0.595999657
Q99747	0.130264793	0.594136369
O15083	-0.660188813	0.592664701
Q92615	-0.578212	0.592425395
Q5VT66	0.702063883	0.589837077
Q6L8Q7	-0.30279317	0.589731054
Q05519	-0.09597199	0.588713266
Q9ULW0	-0.073500987	0.585655861
Q99618	0.17558585	0.585388732
Q86UP2	0.21361795	0.584432815
Q96ST3	-0.284875877	0.584423392
P14550	-0.25458278	0.583002175
P15121	-0.25458278	0.583002175
Q9BT25	0.729731493	0.582753348
P62633	0.066132083	0.581662205
A8CG34	0.3277751	0.581172575
Q96HA1	0.3277751	0.581172575
Q9Y285	-0.18459075	0.579365262
P62899	0.07517094	0.578187746
O95202	-0.184689703	0.57767531
Q9NY59	0.87786004	0.577127606
P51553	-0.223301017	0.573828179
P63279	-0.097603877	0.573104995
P15170	-0.848724032	0.572949041
P51532	-0.236292207	0.572739201
Q8NE01	-0.408020933	0.572543501
P18084	-0.238086503	0.57191625
O95169	0.095672497	0.570739004
Q05682	0.3725565	0.570490182
Q9NX24	0.088646633	0.568542023
P31943	0.072860753	0.568075339
P62072	-0.19738514	0.567945962
Q96HR9	-0.27280604	0.567762546
P45880	0.09293878	0.565974997
Q13505	0.228320087	0.564689179
Q9UBM7	-0.36345448	0.564594166
Q12959	-0.55114295	0.563183365
Q9ULV3	0.62860274	0.562428877
O96019	-0.264340897	0.562266237
Q9BXR0	-0.860966427	0.561870901
Q8TD17	-0.384862637	0.561241874
Q6IN84	-1.248128271	0.560281488
Q9P013	0.165431207	0.559561328
Q96JP5	0.156635773	0.557526184
O00425	-0.12252879	0.556694374
Q9Y4Z0	-0.125168617	0.556622815
Q15654	-0.221217493	0.556480183
P18065	0.187911477	0.556275693
Q9P2I0	1.17214849	0.556083052
Q14160	0.118728203	0.555576171
O43676	0.1209249	0.555489486
Q96I25	0.098157873	0.555251112
Q86V81	-0.11925184	0.554345803
Q96AG4	-0.41390871	0.55410431
P20929	0.19521891	0.55344425
O43402	1.024710403	0.552949754
Q8WXH0	-0.91737688	0.551546527
Q9BSD7	0.17411319	0.551263304
O75691	0.445935593	0.550561891
Q9NW64	-0.88492085	0.550023517
Q9Y2R9	-0.0985917	0.5487359
P12277	-0.073170907	0.547626619
Q9HD20	-0.969816046	0.546706191
Q9Y5Y2	0.307994747	0.545578942
Q9NXG2	0.227785047	0.544733858
Q5VWK5	-0.771946347	0.543278513
Q99757	-0.12014001	0.542157307
P26232	0.103670027	0.541874398
Q969E2	0.106257517	0.540507239
Q5XKP0	-0.142903543	0.539065628
Q9Y4P3	0.378347123	0.539021542
Q8IY17	1.387927317	0.538425
Q9BQB6	-0.17198736	0.537541828
P03928	-0.338254583	0.537418301
Q9BRR6	-0.18922089	0.536806744
Q9UI09	-0.12816786	0.536410847
Q9UBF2	-0.843417637	0.535955815
Q96E11	-0.093611233	0.535826622
Q86WR7	0.195992427	0.535811544
Q12800	0.514610643	0.535084217
O75438	-0.31781806	0.534944482
Q9Y5J7	0.135930493	0.534831761
O75410	-0.174512003	0.532100719
Q92839	-0.1049938	0.53184339
Q9H1B7	-0.486690263	0.531779684
P55011	-0.13250931	0.530266723
A0MZ66	0.182536133	0.529244476
Q96B97	-0.260131167	0.529218318
P06576	0.846005887	0.528867883
P49821	-0.19714229	0.528499136
P55735	-0.17250105	0.526831121
Q13049	-0.237567147	0.523927976
Q9Y3D6	0.38440784	0.52352382
Q96A08	0.086250853	0.523522947
P56270	0.283711953	0.52246801
Q9BSH5	-0.839205623	0.522044546
P55769	-0.12961462	0.521452975
Q5SRE5	0.53942922	0.521398883
Q7KZF4	-0.20103778	0.520552114
P48643	-0.19013565	0.520413032
O60701	-0.883266267	0.520349656
Q9GZY8	-1.187124567	0.516241442
Q96G01	-0.18946266	0.515467481
Q6PL18	0.193421853	0.513383982
P35613	-0.12583422	0.513013142
O60888	-0.366454447	0.512713424
O75506	-0.28645606	0.512472845
Q8WYA6	-1.067821667	0.510250327
P60981	-0.119471567	0.510209858
P16278	1.681846147	0.508048288
Q6UWU2	1.681846147	0.508048288
Q15392	0.589704287	0.506886353
[truncated: 902 more rows]
